# Supplementary material for: Structural brain morphometry as classifier and predictor of ADHD and reward-related comorbidities
Source: Front Psychiatry. 2022 Sep 12;13:869627. doi: 10.3389/fpsyt.2022.869627 (PMC9512052; doi:10.3389/fpsyt.2022.869627)
Supplement: Supplementary file 1 [file Table_1.XLSX]

## Sheet: Sheet1
	ADHD	ADHD with comorbid disorders
Number of participants (N)	32	101
Age (years)	mean=27,72 (min=18, max=43)	mean=33,84 (min=18, max=55)
Site (N)
Nijmegen	5	56
Frankfurt am Main	27	45
Sex (N)
Female	14	62
Male	18	39
Number of comorbidities (N)
1		42
2		50
3		9
Type of comorbidities (N)
Obesity		64
Depression		71
SUD		34
Overlap of comorbidities (N)
Depression		17
Obesity		19
SUD		9
Depression + Obesity		4
Depression + SUD		13
Obesity + SUD		32
Depression + Obesity + SUD		8
Medication use (N)
Stimulants (i.e. Ritalin, Concerta)	7	23
Atomoxetine		2
Antidepressants		2
Other		3
