# Supplementary material for: Structural brain morphometry as classifier and predictor of ADHD and reward-related comorbidities
Source: Front Psychiatry. 2022 Sep 12;13:869627. doi: 10.3389/fpsyt.2022.869627 (PMC9512052; doi:10.3389/fpsyt.2022.869627)
Supplement: Supplementary file 2 [file Table_2.XLSX]

## Sheet: Sheet1
	H1: Any Comorbidity		H2: Cumulative comorbidities		H3: specific comorbidity effects		H1: Any Comorbidity		H2: Cumulative comorbidities		H3: specific comorbidity effects
Right hemisphere	B	p-value	B	p-value		Left hemisphere	B	p-value	B	p-value
Frontal						Frontal
superior frontal	0.00119407	0.427305	-0.0720112	0.0026236	ADHD<ADHD+Obesity	superior frontal	0.000803514	0.564213	-0.056991	0.01049	ADHD<ADHD+Obesity
rostal middle frontal	0.000895451	0.557037	-0.0522289	0.0327464	ADHD<ADHD+Obesity	rostal middle frontal	0.00105933	0.474477	-0.0684482	0.00371241
pars orbitalis	-0.000622013	0.79375	-0.0690653	0.07086	ADHD<ADHD+Obesity	pars orbitalis	0.00280487	0.196532	-0.0193948	0.582026
pars triangularis	-0.00137534	0.406741	-0.0708994	0.00742457	ADHD<ADHD+Obesity	pars triangularis	0.00125786	0.437355	-0.0450953	0.0837272
lateral orbitofrontal	0.000916943	0.587959	-0.0546396	0.0443705		lateral orbitofrontal	0.00283169	0.0810765	-0.0332994	0.206153
caudal middle frontal	-8.37714e-05	0.958138	-0.0324512	0.207332		caudal middle frontal	0.000188231	0.908317	-0.0641899	0.0140151
Cingulate						Cingulate
rostal anterior cingulate	0.00167838	0.49813	-0.0858205	0.0308649		rostal anterior cingulate	-0.00139424	0.546446	-0.0894543	0.015589
Temporal						Temporal
temporal pole	0.00430788	0.263625	0.13357	0.0282981		temporal pole	-0.000393938	0.924966	-0.0911316	0.177362
bankstats	0.00278339	0.166489	-0.0235857	0.469679		bankstats	0.00483886	0.00859697	0.0143342	0.634988
Striatal						Striatal
putamen	5.14798	0.467976	9.49921	0.934111	ADHD<ADHD+Obesity	putamen	1.41736	0.844269	16.5563	0.887127
pallidum	-6.93268	0.0219674	-40.5302	0.421235		pallidum	-1.61402	0.569053	-56.9252	0.210099
amygdala	0.653867	0.798524	10.0753	0.807915		amygdala	0.300013	0.908257	13.4014	0.750267	ADHD<ADHD+Obesity
