# Supplementary material for: Structural brain morphometry as classifier and predictor of ADHD and reward-related comorbidities
Source: Front Psychiatry. 2022 Sep 12;13:869627. doi: 10.3389/fpsyt.2022.869627 (PMC9512052; doi:10.3389/fpsyt.2022.869627)
Supplement: Supplementary file 4 [file Table_4.XLSX]

## Sheet: Sheet1
	H1: Any Comorbidity			H2: Cumulative comorbidities			H3: specific comorbidity effects		H1: Any Comorbidity			H2: Cumulative comorbidities			H3: specific comorbidity effects
Right hemisphere	B	p-value	p-value (fdr)	B	p-value	p-value (fdr)		Left hemisphere	B	p-value	p-value (fdr)	B	p-value	p-value (fdr)
Total cortical thickness	0.00107674	0.318297	0.914399	-0.0215334	0.216919	0.809567		Total cortical thickness	0.0010234	0.342389	0.914399	-0.0291476	0.0934116	0.913833
Frontal								Frontal
frontal pole	-0.000216496	0.947818	0.988575	-0.0689203	0.196205	0.898303		frontal pole	0.00324778	0.26596	0.914399	-0.0673558	0.153165	0.898303
superior frontal	0.00119407	0.427305	0.914399	-0.0720112	0.0026236	0.291424	ADHD>obesity	superior frontal	0.000803514	0.564213	0.914399	-0.056991	0.01049	0.407913	ADHD>obesity
rostal middle frontal	0.000895451	0.557037	0.914399	-0.0522289	0.0327464	0.514118	ADHD>obesity	rostal middle frontal	0.00105933	0.474477	0.914399	-0.0684482	0.00371241	0.291424
pars opercularis	0.00114514	0.469339	0.914399	-0.0443884	0.081425	0.773246		pars opercularis	0.00298961	0.0592391	0.914399	-0.0512056	0.0456435	0.551233
pars orbitalis	-0.000622013	0.79375	0.965224	-0.0690653	0.07086	0.769462	ADHD>obesity	pars orbitalis	0.00280487	0.196532	0.914399	-0.0193948	0.582026	0.965973
pars triangularis	-0.00137534	0.406741	0.914399	-0.0708994	0.00742457	0.388552	ADHD>obesity	pars triangularis	0.00125786	0.437355	0.914399	-0.0450953	0.0837272	0.773246
medial orbitofrontal	-0.000451047	0.805401	0.965224	-0.0314469	0.287212	0.94983		medial orbitofrontal	0.000253623	0.877877	0.988575	-0.04198	0.114053	0.895315
lateral orbitofrontal	0.000916943	0.587959	0.914399	-0.0546396	0.0443705	0.551233		lateral orbitofrontal	0.00283169	0.0810765	0.914399	-0.0332994	0.206153	0.898303
caudal middle frontal	-8.37714e-05	0.958138	0.988575	-0.0324512	0.207332	0.898303		caudal middle frontal	0.000188231	0.908317	0.988575	-0.0641899	0.0140151	0.407913
Cingulate								Cingulate
rostal anterior cingulate	0.00167838	0.49813	0.914399	-0.0858205	0.0308649	0.514118		rostal anterior cingulate	-0.00139424	0.546446	0.914399	-0.0894543	0.015589	0.407913
posterior cingulate	-0.000683956	0.6693	0.93134	-0.0301852	0.242709	0.898303		posterior cingulate	-0.000621203	0.716416	0.93134	-0.0353233	0.200178	0.898303
isthmus cingulate	0.000338769	0.883342	0.988575	0.0199043	0.58774	0.965973		isthmus cingulate	0.0041506	0.0441724	0.914399	0.0168893	0.614423	0.965973
caudal anterior cingulate	0.00352141	0.158073	0.914399	-0.00530883	0.895736	0.969866		caudal anterior cingulate	-0.00162884	0.523459	0.914399	0.0324196	0.432172	0.965973
Insula								Insula
insula	0.000811209	0.643254	0.918338	-0.0362837	0.199	0.898303		insula	-0.0025423	0.204215	0.914399	0.00127946	0.96858	0.98039
Parietal								Parietal
supramarginal	0.00211904	0.158019	0.914399	-0.00762962	0.754342	0.965973		supramarginal	0.00180045	0.245532	0.914399	-0.0260694	0.298985	0.94983
superior parietal	5.827e-05	0.968084	0.988575	-0.00588864	0.802636	0.969866		superior parietal	0.000700478	0.65707	0.923449	-0.0211474	0.406993	0.965973
postcentral	-0.000558581	0.710698	0.93134	0.00622772	0.798279	0.969866		postcentral	0.000457463	0.759108	0.965224	0.00708141	0.76926	0.96619
precentral	0.000516273	0.783484	0.965224	0.0102992	0.734725	0.965973		precentral	0.00253538	0.110989	0.914399	-0.0162913	0.528536	0.965973
paracentral	0.00045017	0.783011	0.965224	-0.0016995	0.948774	0.973578		paracentral	0.000903312	0.601823	0.914399	-0.0138064	0.622092	0.965973
inferior parietal	0.00277385	0.0558233	0.914399	-0.0151082	0.52248	0.965973		inferior parietal	0.00214131	0.211979	0.914399	-0.025932	0.350893	0.94983
Temporal								Temporal
temporal pole	0.00430788	0.263625	0.914399	0.13357	0.0282981	0.514118		temporal pole	-0.000393938	0.924966	0.988575	-0.0911316	0.177362	0.898303
transverse temporal	-0.00127923	0.589838	0.914399	-0.0146747	0.700356	0.965973		transverse temporal	0.00342929	0.177653	0.914399	-0.00432011	0.916107	0.973327
superior temporal	0.00078867	0.647546	0.918338	-0.00558325	0.841455	0.969866		superior temporal	0.00114033	0.516957	0.914399	-0.0231113	0.416621	0.965973
middle temporal	0.00204255	0.235837	0.914399	-0.0146947	0.598976	0.965973		middle temporal	0.00407661	0.0231063	0.901147	-0.03104	0.288962	0.94983
parahippocampal	0.00172307	0.546274	0.914399	-0.02533	0.583513	0.965973		parahippocampal	-0.00222942	0.485233	0.914399	-0.0271506	0.599339	0.965973
inferior temporal	0.00126561	0.40794	0.914399	0.000224339	0.992778	0.992778		inferior temporal	0.00106652	0.52244	0.914399	-0.0318237	0.237269	0.898303
fusiform	0.0026477	0.056909	0.914399	0.00823688	0.716291	0.965973		fusiform	0.00088935	0.578288	0.914399	-0.0299652	0.246032	0.898303
bankstats	0.00278339	0.166489	0.914399	-0.0235857	0.469679	0.965973		bankstats	0.00483886	0.00859697	0.901147	0.0143342	0.634988	0.965973
entorhinal	-5.09014e-05	0.990654	0.997046	0.0121147	0.863104	0.969866		entorhinal	-0.000614092	0.878356	0.988575	-0.036711	0.573138	0.965973
Occipital								Occipital
precuneus	0.00197464	0.191963	0.914399	-0.0307813	0.208854	0.898303		precuneus	0.000971031	0.463167	0.914399	-0.0381218	0.0735155	0.769462
pericalcarine sulcus	-0.0014436	0.507578	0.914399	0.00837303	0.811031	0.969866		pericalcarine sulcus	-0.000632938	0.735076	0.947701	0.00929775	0.757828	0.965973
lingual sulcus	0.00218184	0.118915	0.914399	-0.0166817	0.462912	0.965973		lingual sulcus	0.00085317	0.575832	0.914399	-0.0012922	0.958259	0.976927
lateral occipital	0.00212603	0.175208	0.914399	0.0145705	0.567135	0.965973		lateral occipital	-0.000100448	0.945722	0.988575	-0.0156628	0.511371	0.965973
cuneus	0.00183652	0.286158	0.914399	0.00463834	0.868036	0.969866	ADHD>depression	cuneus	-0.00123997	0.445687	0.914399	-0.0039922	0.879464	0.969866
Striatal								Striatal
lateral ventricles	-63.4542	0.264846	0.914399	288.608	0.754659	0.973741		lateral ventricles	28.0165	0.641619	0.918338	77.7238	0.936305	0.967624
thalamus	-2.1751	0.815001	0.965224	-16.8519	0.910623	0.973706		thalamus	-0.0279816	0.997993	0.997993	-135.627	0.450589	0.967624
caudate	-3.57846	0.566575	0.914399	-112.117	0.262787	0.9317		caudate	-2.54863	0.677171	0.93134	-140.48	0.151626	0.913833
putamen	5.14798	0.467976	0.914399	9.49921	0.934111	0.973741	ADHD<Obesity	putamen	1.41736	0.844269	0.987935	16.5563	0.887127	0.970381
pallidum	-6.93268	0.0219674	0.901147	-40.5302	0.421235	0.967624		pallidum	-1.61402	0.569053	0.914399	-56.9252	0.210099	0.913833
hippocampus	5.49966	0.279378	0.914399	-27.8356	0.73555	0.967624		hippocampus	2.82987	0.577298	0.914399	-17.2637	0.833609	0.970381
amygdala	0.653867	0.798524	0.965224	10.0753	0.807915	0.970381		amygdala	0.300013	0.908257	0.988575	13.4014	0.750267	0.967624	ADHD<Obesity
accumbens	0.624173	0.57304	0.911707	24.9367	0.158006	0.898303		accumbens	0.24821	0.816728	0.965224	13.0999	0.449016	0.967624
